# Supplementary material for: Novel Noxipoint Therapy versus Conventional Physical Therapy for Chronic Neck and Shoulder Pain: Multicentre Randomised Controlled Trials
Source: Sci Rep. 2015 Nov 10;5:16342. doi: 10.1038/srep16342 (PMC4639784; doi:10.1038/srep16342)
Supplement: Supplementary Dataset 1 [file srep16342-s2.xls]

## Sheet: clinical study data nt 3 6 2013
Subject ID	Type	Group	BPI_wstpre_session1	BPI_wstpre_session2	BPI_wstpre_session3	BPI_wst_followup	BPI_avepre_session1	BPI_avepre_session2	BPI_avepre_session3	BPI_ave_followup	BPI_curpre_session1	BPI_curpost_session1	BPI_curpre_session2	BPI_curpost_session2	BPI_curpre_session3	BPI_curpost_session3	BPI_cur_followup	ROM_pre_session1	ROM_pre_session2	ROM_pre_session3	ROM__followup	QoL_pre_session1	QoL_pre_session2	QoL_pre_session3	QoL__followup	Done by
4-shoulder	Shoulder	NT	7	4	7	2	6	2	5	1	6	1	2	0	4	0	1	2	0	0	0	12	1	9	2	3
6	Neck	NT	8	1	0	0	5	1	0	0	5	0	0	0	0	0	0	21	5	0	1	28	3	0	0	2
7-neck	Neck	NT	7	5.5	5.5	5.5	5	4.5	4.5	4.5	4.5	1	4.5	2	4.5	2	2	11	6	6	6	30	30	30	30	NA
9	Neck	NT	9	0	0	0	5	0	0	0	1	1	0	0	0	0	0	21	0	0	0	62	0	0	0	1
11	Shoulder	NT	8	0	0	0	5	0	0	0	7	0	0	0	0	0	0	2	0	0	0	7	0	0	0	1
14	Neck	NT	8	6	3	0	4.5	4	2	0	7	0	4	0	3	0	0	21	14	6	2	10	7	4	0	3
16	Neck	NT	8	5	0	0	6	4	0	0	7	4	3	0	0	0	0	3	2	0	0	33	17	0	0	2
18	Shoulder	NT	8	7	2	2	3	2	1	0	0	0	0	0	0	1	0	10	8	8	3	3	2	1	2	3
20	Neck	NT	8	0	0	0	2	0	0	0	0	0	0	0	0	0	0	13	4	4	4	0	0	0	0	NA
24	Neck	NT	7	5	1	0	3	3	0	0	5	5	4	1	0	0	0	19	18	18	7	14	7	2	0	3
27	Neck	NT	6	4	0	0	4	2	0	0	3	0	3	0	0	0	0	9	4	3	3	9	7	0	0	2
28	Neck	NT	9	7	0	0	8	4.5	0	0	8	0	7	0	0	0	0	3	1	0	0	36.5	25	0	0	2
31	Neck	NT	6	2	1.5	1	5	1.5	1	0	6	0.5	2	0	1.5	0	0.5	10	9	4	1	22	2	5	0.5	3
33	neck	NT	8	3	4	1.5	6	1	3	1.5	5	0	1	0	2	0	0.5	14	10	10	6	37	13	21	11	3
34	Shoulder	NT	8	0	0	0	5	0	0	0	5	0	0	0	0	0	0	2	0	0	0	16	0	0	0	1
36	neck	NT	6	5	0	0	4	3	0	0	5	0	4	0	0	0	0	8	2	0	0	30.5	13	0	0	2
37	neck	NT	8	5	3	0	6	4	1.5	0	7	3	5	2	3	0	0	17	15	6	0	55	37	11	0	3
40	Neck	NT	9	4	7	1	5	3	6.5	1	7.5	0.5	4	1	4	1	1	4	4	5	0	25	7	8	0	3
42	Neck	NT	7	0	0	0	5	0	0	0	5	0	0	0	0	0	0	1	0	0	0	32	0	0	0	1
43	Shoulder	NT	9	4	4	4	7	3.5	3.5	3.5	7	3.5	3	4.5	3	4.5	4.5	10	13	13	13	40	23	23	23	NA
44	Neck	NT	8	1	0	0	7.5	1	0	0	7.5	0	0	0	0	0	0	6	1	0	0	49	0	0	0	3
45	neck	NT	8	6	0	1	6.5	4	0	0.5	6.5	0	6	0	0	0	0.5	17	6	4	4	29	42	0	6	2
1	Neck	PT	8	8	8	8	5	5	5	7	5	4	6	5	3	2	8	25	26	18	14	52	52	52	49	3
8	Neck	PT	9	7	7	9	8	8	7	8	7	6	8	7	7	7	8	5	5	4	9	22	21	20	20	3
12	Shoulder	PT	8	5	4	5	4	3	2	3	2	3	3	2	3	2	3	2	2	3	2	12	7	0	13	3
19	Neck	PT	8	8.5	5	9	8	8	6	8	8	7	9	7	6	5	9	3	3	2	3	27	27	27	25.5	3
21	Neck	PT	8	8	8	8	7	7	7	7	7	6	7	7	7	5	7	7	6	6	13	40	35	37	36	3
26	Neck	PT	6	6	9	9	5	5	8	8	6	5	6	5	8	8	8	2	2	6	6	13	13	23	23	2
30	Neck	PT	10	10	10	10	5.5	5.5	4	5.5	2.5	2	2.5	2.5	2.5	2	5	1	0	0	8	27	28	31	31	3
32	Neck	PT	8	7	8	8	5	6	7.5	6.5	7	6	6	5	7	3	6	1	1	1	1	27	27	27	26	3
1	Neck	XO	8	9	3	1.5	7	7	7	1	8	0	6	1	6	1	1	14	12	9	7	49	49	6	1	3
12	Shoulder	XO	5	0	0	0	3	0	0	0	3	0	0	0	0	0	0	2	0	0	0	13	0	0	0	1
19	Neck	XO	9	3	2	2	8	2	2	1	9	4	2	2	2	0	1	3	3	0	0	25.5	4	0	0	2
21	Neck	XO	8	6	6	2.5	7	5	5	2	7	4	5	2	5	1	1	13	11	9	5	36	20	12	14	3
26	Neck	XO	9	3	8.5	0.5	8	2	2	0	8	0	1	0	1	0	0	6	2	10	1	23	2	10	2	3
30	Neck	XO	10	0	0	0	5.5	0	0	0	5	0	0	0	0	0	0	8	0	0	0	31	0	0	0	1
32	Neck	XO	8	3.5	2.5	2.5	6.5	2	2	0.5	6	0	3.5	1	3.5	1.5	1	1	4	0	0	26	5.5	9	9	2
