# Supplementary material for: Novel Noxipoint Therapy versus Conventional Physical Therapy for Chronic Neck and Shoulder Pain: Multicentre Randomised Controlled Trials
Source: Sci Rep. 2015 Nov 10;5:16342. doi: 10.1038/srep16342 (PMC4639784; doi:10.1038/srep16342)
Supplement: Supplementary Dataset 2 [file srep16342-s3.xls]

## Sheet: 工作表1
ID	Group	PrePost	BPI “at-its-worst”	BPI “average”	BPI “right-now”	Quality of Life	Functional Impairment	age
1	NT	0	7	6	5	29	3	36
2	NT	0	10	8	7	61	19	45
3	NT	0	6	2	1	13	23	47
4	NT	0	7	5	4	32	12	44
5	NT	0	5	4	3	27	11	26
6	NT	0	7	5	5	38	26	32
7	NT	0	7	7	7	58	15	52
8	NT	0	7	6	5	45	27	44
9	NT	0	5	5	4	26	3	26
10	NT	0	8	7	6	37	13	31
11	NT	0	5	3	2	30	9	42
12	NT	0	6	5	5	36	7	40
13	NT	0	7	5	5	57	8	43
14	NT	0	8	5	5	29	13	44
15	NT	0	5	5	5	29	13	47
16	NT	0	7	3	3	27	5	49
17	NT	0	6	5	4	37	19	56
18	NT	0	5	4	4	44	37	44
19	NT	0	6	4	2	39	17	47
20	NT	0	7	5	5	32	2	38
1	PT	0	6	5	5	36	17	58
2	PT	0	8	2	2	24	8	34
3	PT	0	7	4	5	44	5	26
4	PT	0	8	5	6	40	9	65
5	PT	0	5	5	4	34	12	49
6	PT	0	5	5	2	22	15	32
7	PT	0	6	5	5	61	14	38
8	PT	0	9	7	5	56	23	44
9	PT	0	7	5	4	36	8	31
10	PT	0	6	2	0	40	15	48
11	PT	0	3	2	2	15	17	26
12	PT	0	6	4	6	33	22	51
13	PT	0	6	5	5	32	15	53
14	PT	0	8	5	0	22	30	52
15	PT	0	7	5	0	21	12	66
16	PT	0	5	5	5	16	9	56
17	PT	0	7	3	3	25	24	62
18	PT	0	7	3	0	44	11	54
1	NT	1	0	0	0	0	0	.
2	NT	1	0	0	0	0	6	.
3	NT	1	4	1	0	3	16	.
4	NT	1	0	0	0	0	2	.
5	NT	1	1	1	1	1	8	.
6	NT	1	2	1	1	1	5	.
7	NT	1	4	2	2	18	3	.
8	NT	1	2	2	2	4	6	.
9	NT	1	0	0	0	0	3	.
10	NT	1	3	3	1	4	3	.
11	NT	1	0	0	0	0	9	.
12	NT	1	2	1	1	11	.	.
13	NT	1	4	2	2	16	5	.
14	NT	1	2	1	2	18	2	.
15	NT	1	0	0	0	0	6	.
16	NT	1	0	0	0	0	.	.
17	NT	1	7	5	5	40	13	.
18	NT	1	3	2	3	18	35	.
19	NT	1	3	1	3	13	.	.
20	NT	1	5	4	4	24	.	.
1	PT	1	5	2	3	18	9	.
2	PT	1	2	1	2	8	.	.
3	PT	1	5	3	4	42	8	.
4	PT	1	6	5	3	30	17	.
5	PT	1	3	2	2	16	7	.
6	PT	1	3	3	2	23	6	.
7	PT	1	3	3	3	22	8	.
8	PT	1	4	3	5	42	8	.
9	PT	1	5	4	4	20	6	.
10	PT	1	1	1	0	6	12	.
11	PT	1	8	6	3	25	10	.
12	PT	1	7	5	5	7	14	.
13	PT	1	5	4	4	24	7	.
14	PT	1	7	6	0	10	29	.
15	PT	1	5	4	4	25	8	.
16	PT	1	4	2	1	37	14	.
17	PT	1	6	3	2	22	21	.
18	PT	1	5	4	4	26	13	.
1	NT	2	0	0	0	0	1	.
2	NT	2	2	1	1	4	4	.
3	NT	2	4	1	1	2	23	.
4	NT	2	0	0	0	0	5	.
5	NT	2	3	1	2	8	9	.
6	NT	2	2	1	0	6	10	.
7	NT	2	4	2	2	18	.	.
8	NT	2	2	1	2	11	8	.
9	NT	2	0	0	0	0	3	.
10	NT	2	3	3	3	8	3	.
11	NT	2	0	0	0	0	9	.
12	NT	2	2	1	1	11	.	.
13	NT	2	0	0	0	0	6	.
14	NT	2	5	5	3	25	3	.
15	NT	2	2	2	0	1	5	.
16	NT	2	0	0	0	0	.	.
17	NT	2	5	3	2	17	13	.
18	NT	2	4	3	3	25	31	.
19	NT	2	3	1	3	13	.	.
20	NT	2	5	4	4	24	.	.
1	PT	2	6	6	6	16	6	.
2	PT	2	2	1	2	8	.	.
3	PT	2	7	5	5	33	7	.
4	PT	2	3	2	2	16	12	.
5	PT	2	3	2	2	16	10	.
6	PT	2	0	0	0	0	2	.
7	PT	2	3	3	3	22	.	.
8	PT	2	7	6	7	50	11	.
9	PT	2	5	4	4	24	4	.
10	PT	2	5	3	2	48	12	.
11	PT	2	9	5	3	39	11	.
12	PT	2	6	6	6	25	19	.
13	PT	2	5	3	4	21	10	.
14	PT	2	5	5	3	7	21	.
15	PT	2	2	1	1	17	9	.
16	PT	2	6	3	2	26	12	.
17	PT	2	3	2	3	9	19	.
18	PT	2	3	3	3	21	21	.
*NT= Noxipoint™ Therapy arm. PT= Physical therapy (including TENS) arm.
*Prepost:	0=before the Session 1 treatment started (Baseline)
	1=follow-up 1
	2=follow-up 2
*	.	missing data- dropped						(Missing data were imputed using last-observation-post-baseline-carried-forward. Patients with
		Data imputed using Last-Observation-Post-Baseline-Carried-Forward						successful early completion (i.e. no further treatment sessions needed) reported their pain
								level and QOL by phone; the ROM measures had to be assessed in person and were thus
								missing for these sessions. These missing ROM measures were imputed backward based
								on the measures observed at the follow-up. Patients without any post-baseline assessment
								were excluded.)
