# Supplementary material for: Novel Noxipoint Therapy versus Conventional Physical Therapy for Chronic Neck and Shoulder Pain: Multicentre Randomised Controlled Trials
Source: Sci Rep. 2015 Nov 10;5:16342. doi: 10.1038/srep16342 (PMC4639784; doi:10.1038/srep16342)
Supplement: Supplementary Dataset 3 [file srep16342-s4.xls]

## Sheet: left
Left	preACID	0	1	4	7	10	14	21	30
2T	15	3.28191	2.91199	7.24899	8.49948	9.13731	10.6377	12.7971	9.63292	2-2
2T	15	3.06299	3.06299	6.92078	2.80221	11.0929	8.90909	11.4942	15.1356	3-0
2T	15	4.86531	15.1356	6.56901	3.39461	3.33564	6.56901	5.01571	9.47961	4-0
2T	15	2.94038	11.2279	4.00236	11.1443	3.72957	12.8907	11.7206	15.1356	06-01
2T	15	2.60249	12.7971	7.51412	13.8906	15.1356	15.1356	15.1356	15.1356	05-01
2T	15	4.65696	13.9484	5.63496	6.50457	3.08965	6.82081	15.1356	15.1356	6-0
NP treatment (2T)	15	3.56834	9.84732	6.31504	7.70596	7.58678	10.1605	11.8831	13.2758
	0	0.388668	2.23247	0.533931	1.77745	2.04007	1.39107	1.52022	1.1764
	6
	preACID	0	1	4	7	10	14	21	30
control	15	1.9846	3.33564	1.52408	2.80221	1.52408	2.69337	3.09227	7.24899
control	15	2.69337	2.80221	1.63435	4.90524	3.09227	12.6456	15.1934	15.1356	07-02
control	15	1.45588	3.11524	1.66497	2.66923	2.10044	2.07572	7.49408	6.56901	05-02
control	15	4.51368	3.05912	3.57197	2.55652	2.80221	4.05167	11.6815	11.1443	5-0
control	15	2.80221	3.50732	4.20064	1.45588	3.18844	8.0836	15.1356	15.1356	8-0
control	15	2.80221	3.28191	2.69337	2.00029	3.33564	12.7306	15.1356	15.1356	8-2_control
NP treatment (-)	15	2.70866	3.18357	2.54823	2.73156	2.67385	7.04675	11.2888	11.7282
	0	0.423066	0.100533	0.464176	0.480504	0.291266	1.97788	2.0541	1.6518
	6
		0	1	4	7	10	14	21	30
2T_electro2	15	0.525332	10.5115	12.7034	11.1342	12.2855	13.6462	15.1356	15.1934	13_0
2T_electro2	15	0.934135	12.437	10.387	8.30122	13.0179	7.48263	12.7034	12.8907	13_1
2T_electro2	15	0.934135	7.60593	11.4942	4.689	4.24131	4.24131	6.56901	7.24899	14_1
2T_electro2	15	0.934135	13.9484	8.85688	13.9843	7.24899	14.0999	13.5884	15.2513	14_2
2T_electro2	15	0.934135	11.7729	12.2855	11.6815	15.2513	12.6456	13.9484	15.1356	15_0
2T_electro2	15	0.934135	15.1356	15.1356	13.9484	15.1356	15.1356	15.1356	15.1356	15_1
NP twice treatment (2T)	15	0.866001	11.9019	11.8104	10.6231	11.1968	11.2085	12.8467	13.4759
	0	0.0681339	1.08531	0.874255	1.46448	1.82956	1.77214	1.3124	1.30036
	15
	15
	15
	15
	15
	15
NP treatment (3T)	15	#DIV/0!	#DIV/0!	#DIV/0!	#DIV/0!	#DIV/0!	#DIV/0!	#DIV/0!	#DIV/0!
	0	#DIV/0!	#DIV/0!	#DIV/0!	#DIV/0!	#DIV/0!	#DIV/0!	#DIV/0!	#DIV/0!

## Sheet: right
Right	preACID	0	1	4	7	10	14	21	30
2T	15	4.689	11.5879	11.715	11.3803	9.43001	15.1356	15.1356	15.1356	2-2
2T	15	7.87675	15.1356	9.30586	8.27319	12.7034	12.8329	15.1356	15.1356	3-0
2T	15	9.95287	15.1356	14.2983	9.84976	7.85099	12.8907	12.2855	13.5884	4-0
2T	15	3.3528	8.59972	9.66644	11.9255	13.8906	13.5306	15.1356	15.1356	06-01
2T	15	7.28047	12.7034	11.5025	13.8906	15.1356	15.1356	12.7392	15.1356	05-01
2T	15	7.84754	15.1934	12.6456	8.55856	3.2735	12.6456	15.1356	15.1356	6-0
NP treatment (2T)	15	6.83324	13.0593	11.5223	10.6463	10.3807	13.6952	14.2612	14.8777
	0	0.979133	1.08561	0.76075	0.881767	1.80867	0.471493	0.556118	0.257868
	preACID	0	1	4	7	10	14	21	30
control	15	2.3934	4.53697	4.08929	5.89574	6.28345	11.6815	13.0179	12.8907	4-1
control	15	8.14559	10.244	8.17997	11.9834	12.437	15.1934	15.1356	15.1356	07-02
control	15	2.7187	3.88261	3.20198	4.20081	6.91212	3.22681	14.0999	14.0421	05-02
control	15	5.04159	8.6828	11.6815	3.88501	6.13622	6.2408	11.6815	12.8907	5-0
control	15	5.90672	10.025	4.99854	1.99754	3.267	11.0405	15.1356	15.1356	8-0
control	15	5.84619	5.788	5.12186	2.69337	3.22681	12.2801	13.8906	13.1733	8-2_control
NP treatment (-)	15	5.0087	7.19323	6.2122	5.10931	6.37711	9.94386	13.8269	13.878
	0	0.883795	1.14798	1.2912	1.48004	1.37445	1.7895	0.540405	0.43344
2T_electro2	15	0.525332	6.56901	3.39461	12.3792	13.0179	11.355	6.56901	15.1934	13_0
2T_electro2	15	1.2242	6.56901	5.57763	10.675	5.45624	5.01721	6.97862	11.6815	13_1
2T_electro2	15	3.44023	11.715	14.0063	13.9484	9.97736	12.7971	13.8906	13.9484	14_1
2T_electro2	15	1.24717	7.87629	4.73407	6.72139	5.04869	4.50578	12.437	14.0999	14_2
2T_electro2	15	0.734418	13.2298	4.05167	8.90095	13.0179	11.6815	6.56901	8.05537	15_0
2T_electro2	15	3.44023	15.1356	15.1356	11.715	12.3116	15.1356	15.1356	15.1356	15_1
NP twice treatment (2T)	15	1.7686	10.1825	7.81664	10.7233	9.80494	10.082	10.2633	13.0191
	0	0.540746	1.50112	2.1612	1.05618	1.51098	1.76858	1.62999	1.12052
	15
	15
	15
	15
	15
	15
NP treatment (3T)	15	#DIV/0!	#DIV/0!	#DIV/0!	#DIV/0!	#DIV/0!	#DIV/0!	#DIV/0!	#DIV/0!
	0	#DIV/0!	#DIV/0!	#DIV/0!	#DIV/0!	#DIV/0!	#DIV/0!	#DIV/0!	#DIV/0!
